# Supplementary material for: Rational Design of Novel Conjugated Terpolymers Based on Diketopyrrolopyrrole and Their Applications to Organic Thin-Film Transistors
Source: Polymers (Basel). 2023 Sep 18;15(18):3803. doi: 10.3390/polym15183803 (PMC10535888; doi:10.3390/polym15183803)
Supplement: Supplementary file 1 [file polymers-15-03803-s001.zip]

Archive with 1 entries (1 files):
- polymers-2595466-supplementary.pdf
